# Supplementary material for: Mechanisms of Virtual Reality-Based Relaxation in Older Adults: A Scoping Review
Source: J Clin Med. 2025 Aug 29;14(17):6126. doi: 10.3390/jcm14176126 (PMC12429708; doi:10.3390/jcm14176126)
Supplement: Supplementary file 1 [file jcm-14-06126-s001.zip]

Archive with 3 entries (3 files):
- Supplementary File S3..pdf
- Supplementary file S2.pdf
- Supplementary file S1.pdf
